# Supplementary material for: Risk of Malnutrition in Digestive System Cancers: A Systematic Review and Meta-Analysis
Source: Cancers (Basel). 2025 Dec 26;18(1):80. doi: 10.3390/cancers18010080 (PMC12784894; doi:10.3390/cancers18010080)
Supplement: Supplementary file 1 [file cancers-18-00080-s001.zip]

Archive with 1 entries (1 files):
- cancers-4072471-supplementary.pdf
